# Supplementary material for: Inner Ear and Muscle Developmental Defects in Smpx-Deficient Zebrafish Embryos
Source: Int J Mol Sci. 2021 Jun 17;22(12):6497. doi: 10.3390/ijms22126497 (PMC8235540; doi:10.3390/ijms22126497)
Supplement: Supplementary file 1 [file ijms-22-06497-s001.zip]

Archive with 1 entries (1 files):
- ijms-1245595-supplementary.pdf
